# Supplementary material for: Functionally Stable and Phylogenetically Diverse Microbial Enrichments from Microbial Fuel Cells during Wastewater Treatment
Source: PLoS One. 2012 Feb 7;7(2):e30495. doi: 10.1371/journal.pone.0030495 (PMC3274515; doi:10.1371/journal.pone.0030495)
Supplement: Table S1 — All phylotypes obtained from the enriched electricity-generating consortia. (XLS) [file pone.0030495.s004.xls]

## Sheet: Table S1
	TableS1. All phylotypes obtained from the enriched electricity-generating consortia.
	Phylum-Class Phylotype	W1	W2	W3	W4	% match	Best matched sequence	Accession No.	PC1	PC2	PC4
	Proteobacteria - Deltaproteobacteria
	W1_B02	11	-	-	-	98	Geobacter sp. Ply1	EF527233	-	-	-
	W2_M05	-	13	-	-	99	Geobacter lovleyi SZ	CP001089	-	-	-
	W3_M01	-	1	6	3	96	Geobacter lovleyi SZ	CP001089	-	-	-
	W2_A03	-	1	7	8	99	Desulfuromonas acetexigens	U23140	-	-	-
	W3_A19	-	-	4	2	99	Desulfobacter postgatei DSM 2034	AF418180	-	-	-
	W3_O19	-	-	3	3	99	Desulfocapsa thiozymogenes	X95181	-	-	-
	W3_O03	-	-	2	3	91	Desulfobulbus rhabdoformis Mic5c02	AB546248	-	-	-
	W4_M24	-	-	-	1	96	Geobacter hephaestius	AY737507	-	-	-
	W2_A17	-	1	-	-	95	Geobacter sp. Ply4	EF527234	-	-	-
	W3_M21	-	-	1	-	93	Desulfatirhabdium butyrativorans strain HB1	DQ146482	-	-	-
	W4_O24	-	-	-	1	94	Desulfatirhabdium butyrativorans strain HB1	DQ146482	-	-	-
	W3_C13	-	-	2	-	93	Algidimarina propionica strain AK-P	AY851291	-	-	-
	W3_K17	-	-	1	-	96	Delta proteobacterium S2551	AF177428	-	-	-
	W3_G11	-	-	1	2	93	Olavius crassitunicatus delta-proteobacterial	AJ620510	-	-	-
	W1_L08	1	-	-	1	98	sulfate-reducing bacterium R-ButA1	AJ012596	-	-	-
	W3_O07	-	-	2	-	98	sulfate-reducing bacterium R-ButA1	AJ012596	-	-	-
	W1_B06	1	-	-	-	97	Desulforegula conservatrix	AF243334	-	-	-
	W1_L06	1	-	-	-	97	Bacterium ROME95Asa	AY998140	-	-	-
	W3_C15	-	-	3	-	98	Delta proteobacterium JS_SRB400Ace	AM774323	-	-	-
	W3_O15	-	-	1	1	97	Desulfobulbus propionicus	AY548789	-	-	-
	W2_A01	-	1	-	-	99	Desulfomicrobium sp. ADR26	AM419442	-	-	-
	W4_I14	-	-	-	1	100	Desulforhabdus sp. DDT	EF442978	-	-	-
	W3_C01	-	-	1	-	98	Uncultured delta proteobacterium clone TDNP_Wbc97_127_1_32	FJ517009	-	-	-
	W4_C08	-	-	-	1	96	Syntrophobacter wolinii	X70906	-	-	-
	W2_O15	-	1	-	-	91	Anaerotruncus sp. NML 070203	EU815226	-	-	-
	Proteobacteria - Betaproteobacteria
	W1_F12	3	2	-	-	100	Acidovorax sp. PPs-5	FJ605421	6	2	2
	W2_C11	-	1	-	-	97	Hydrogenophaga sp. GPTSA14	DQ854970	-	-	-
	W2_G23	-	1	-	-	98	Beta proteobacterium HIBAF001	AB452981	-	-	-
	W1_F02	1	-	-	-	97	Comamonas sp. BF-3	GQ245981	-	-	-
	W2_O13	-	2	-	-	100	Comamonas sp. T108	FJ719342	-	-	-
	W1_H02	1	-	-	-	99	Imtechium assamiensis strain BPTSA16	AY544767	-	-	-
	W3_C21	-	-	2	-	99	Janthinobacterium sp. Lc50-4	GU244366	-	-	-
	W1_L22	1	-	-	-	97	Bacterium N2441	AY928207	-	-	-
	W2_C03	-	1	-	-	96	Candidatus Accumulibacter phosphatis clade IIA	CP001715	-	-	-
	W1_F16	1	-	-	-	95	Azoarcus sp. DS 30	EF494194	-	-	-
	W1_B04	1	-	-	1	96	Dechloromonas aromatica RCB	CP000089	-	1	-
	W1_H10	1	-	-	-	99	Dechloromonas sp. JDS6	AY084087	1	-	-
	W2_G03	-	1	-	-	99	Aminomonas aminovorus C2A1	AY027801	-	-	-
	W4_E18	-	-	-	1	96	Beta proteobacterium pACH94	AY297809	-	-	-
	Proteobacteria - Gammaproteobacteria
	W2_C01	-	5	1	-	100	Pseudomonas sp. SMT-9	AM689953	-	-	-
	W1_L02	1	-	-	-	100	Pseudomonas sp. GN33-1	GU994886	-	-	-
	W2_G21	-	3	-	-	100	Pseudomonas fragi strain CS11RH1	EU255303	-	-	-
	W1_B14	1	-	-	-	99	Pseudomonas pseudoalcaligenes strain 23	EU780001	-	-	-
	W1_F10	1	-	-	-	99	Pseudomonas sp. R6(2010)	GU566346	-	-	-
	W1_F14	1	-	-	-	99	Stenotrophomonas koreensis strain b87	EU434571	-	-	-
	W1_P16	1	-	-	-	98	Aeromonas veronii strain IH118	EU770282	-	-	3
	W2_G05	-	1	-	-	96	Tolumonas auensis DSM 9187	CP001616	-	-	-
	W2_M21	-	1	-	-	98	Shewanella putrefaciens	X81623	-	-	-
	Proteobacteria - Epsilonproteobacteria
	W1_J08	9	10	-	-	100	Arcobacter cryaerophilus	U34387	13	63	52
	W2_G01	-	1	-	-	97	Arcobacter sp. D2043	FJ161215	-	1	-
	W1_D06	1	-	-	-	98	Arcobacter sp. D2043	FJ161215	-	-	-
	W2_C19	-	1	-	-	97	Arcobacter sp. D2043	FJ161215	-	3	-
	Proteobacteria - Alphaproteobacteria
	W1_N24	1	-	-	-	100	Ochrobactrum tritici strain S117	AY972361	-	-	-
	W4_I04	-	-	-	1	95	Alpha proteobacterium K6-28	EF612344	-	-	-
	W4_O14	-	-	-	1	91	Azospirillum sp. BV-s	EU678791	-	-	-
	Bacteroidetes
	W2_I23	2	1	3	3	97	Uncultured CFB group bacterium clone 44a-B1-14	AY082459	-	-	-
	W1_B10	4	3	1	1	100	Uncultured Bacteroidetes bacterium clone RBE2CI-86	EF111174	-	-	-
	W1_J04	4	-	1	-	100	Bacteroidales bacterium JN18_V15_G	EF059535	-	-	-
	W2_C17	-	3	2	-	100	Uncultured bacterium clone: D85CN_B77_OTU2	AB519283	-	-	-
	W4_O10	-	-	4	3	90	Cytophaga fermentans	M58766	-	-	-
	W3_A07	-	-	4	2	90	Bacteria from anoxic bulk soil	AJ229237	-	-	-
	W2_O07	-	1	1	1	99	Petrimonas sulfuriphila strain BN3	AY570690	-	-	-
	W1_J20	4	-	-	-	99	Uncultured Bacteroidetes bacterium clone:TUT1989-B3	AB513434	-	-	-
	W2_G11	1	1	-	1	99	Bacillus sp. IST-38	FM877978	-	-	2
	W2_G07	-	4	-	-	92	Bacterium Oil-K-3 gene	AB081536	-	-	-
	W2_A09	-	1	-	-	94	Bacteroides sp. 22C	AY554420	-	-	-
	W1_J24	1	1	-	-	96	Paludibacter propionicigenes	AB078842	-	-	-
	W2_K19	-	1	-	-	97	Paludibacter propionicigenes	AB078842	-	-	-
	W1_F20	1	-	-	-	93	Paludibacter propionicigenes	AB078842	-	-	-
	W2_M11	-	2	-	-	92	Paludibacter propionicigenes	AB078842	-	-	-
	W1_P14	1	-	-	-	93	Paludibacter propionicigenes	AB078842	-	-	-
	W2_E21	-	1	-	-	99	Uncultured bacterium clone EBL27	GU591518	-	-	-
	W2_E03	-	1	-	-	100	Cloacibacterium normanense strain tu29	FJ544401	3	9	3
	W4_G04	-	-	-	1	92	Bacteria from anoxic bulk soil	AJ229237	-	-	-
	W3_I15	-	-	1	-	99	Uncultured bacterium clone EUB7	AY693824	-	-	-
	W4_M10	-	-	-	2	96	Uncultured Bacteroidetes bacterium clone QEDR3AD08	CU922148	-	-	-
	W1_D18	1	-	-	-	93	Uncultured Bacteroidetes bacterium clone 4-191	GQ354965	-	-	-
	W4_A10	-	-	-	1	99	Uncultured Bacteroidetes bacterium clone 4-137	GQ354954	-	-	-
	W1_H06	1	-	-	-	89	Alkaliflexus imshenetskii strain Z-7010	AJ784993	-	-	-
	W4_M16	-	-	-	2	99	Uncultured Anaerophaga sp. clone MDAF11	EU214540	-	-	-
	W4_I20	-	-	-	2	97	Uncultured bacterium clone MS4-31	GQ354928	-	-	-
	W2_M22	-	1	-	-	97	Iron-reducing enrichment clone Cl-A7	DQ676999	-	-	-
	W1_D16	3	-	-	-	99	Rikenellaceae bacterium WN081	AB298736	-	-	-
	W4_G12	-	-	-	1	99	Uncultured Bacteroidetes bacterium clone CAR8MG67	FJ902383	-	-	-
	W3_K07	-	-	1	-	98	Uncultured bacterium clone MC1_16S_36	EU662604	-	-	-
	W4_K12	-	-	-	1	97	Uncultured bacterium clone GW-20	EU407205	-	-	-
	Firmicutes
	W1_H18	3	3	1	-	97	Fusibacter sp. SA1	AF491333	1	-	-
	W1_H14	3	1	-	-	97	Clostridium aminobutyricum	X76161	-	-	-
	W2_A15	-	1	2	-	99	Uncultured bacterium clone 3C7_cons	FJ810785	-	-	-
	W3_A13	-	-	2	-	95	Anaerovorax odorimutans	AJ251215	-	-	-
	W3_M09	-	-	1	-	94	Clostridiaceae bacterium FH042	AB298771	-	-	-
	W4_M18	-	-	-	1	94	Clostridiaceae bacterium FH042	AB298771	-	-	-
	W1_D12	1	-	-	-	98	Clostridium from anoxic bulk soil	AJ229234	-	-	-
	W2_C05	-	1	-	-	100	Uncultured Firmicutes bacterium clone QEDN2BB09	CU926241	-	-	1
	W3_O11	-	-	1	-	100	Uncultured Firmicutes bacterium clone QEDN2BB09	CU926241	-	-	-
	W3_I03	-	-	1	1	92	Rumen bacterium R-7	AB239481	-	-	-
	W3_C09	-	-	1	-	93	Rumen bacterium R-7	AB239481	-	-	-
	W4_O12	-	-	-	1	98	Uncultured bacterium clone 36	FJ462043	-	-	-
	W1_F06	2	-	-	-	96	Bacteria from anoxic bulk soil strain XB45	AJ229237	-	-	-
	W2_M17	-	1	-	-	95	Bacteria from anoxic bulk soil strain XB45	AJ229237	-	-	-
	W1_L04	1	-	-	-	97	Bacteria from anoxic bulk soil strain XB45	AJ229237	-	-	-
	W2_M19	-	1	-	-	94	Bacteria from anoxic bulk soil strain XB45	AJ229237	-	-	-
	W4_M04	-	-	-	1	99	Meniscus glaucopis strain ATCC 29398	GU269545	-	-	-
	W4_I08s	-	-	-	1	98	Faecalibacterium prausnitzii clone 1-84	AY169429	-	-	-
	W1_B20	1	-	1	-	92	Bacteria from anoxic bulk soil strain XB45	AJ229237	-	-	-
	W4_M14	-	-	-	1	99	Uncultured bacterium mle1-9	AF280848	-	-	-
	W1_P22	1	-	-	-	99	Rumen bacterium 38-H_9	GQ461844	-	-	-
	W2_M03	-	1	-	-	99	Streptococcus bovis NCDO2127	AF429766	2	-	-
	Synergistetes
	W3_A23	-	-	3	4	97	Uncultured Aminanaerobia bacterium clone QEDN10CG08	CU926332	-	-	-
	W4_A14	-	-	-	1	92	Synergistes sp. NML96A088	EF551160	-	-	-
	W4_C22	-	-	-	1	97	Synergistetes bacterium 7WAY-8-7	AB558582	-	-	-
	Spirochaeta
	W1_F24	2	-	-	-	95	Spirochaeta stenostrepta	AB541984	-	-	-
	W3_G01	-	-	1	-	96	Spirochaeta stenostrepta	AB541984	-	-	-
	W4_K20	-	-	-	1	91	Uncultured Spirochaeta sp. clone: Rs-D16	AB088873	-	-	-
	Tenericutes
	W1_D22	4	-	-	-	99	Acholeplasma sp. DM-2009 strain Lorelei	FJ590762	-	-	-
	W2_G17	-	1	-	-	91	Acholeplasma palmae	L33734	-	-	-
	Acidobacteria
	W2_G13	-	1	-	-	94	Acidobacteria bacterium KBS 96	FJ870384	-	-	-
	W3_A21	-	-	1	-	95	Solibacter usitatus Ellin6076	CP000473	-	-	-
	W1_B08	1	-	-	-	94	Geothrix fermentans	U41563	-	-	-
	W1_P02	1	-	-	-	95	Geothrix fermentans	U41563	-	-	-
	W2_M01	-	1	-	-	95	Holophaga foetida strain TMBS4-T	X77215	-	-	-
	BRC1
	W3_G21	-	-	1	-	99	Uncultured bacterium clone: TSSUR003_L23	AB488367	-	-	-
	Chloroflexi
	W4_O08	-	-	-	1	91	Longilinea arvoryzae	AB243673	-	-	-
	Verrucomicrobia
	W3_E09	-	-	1	-	96	Opitutus sp. VeCb1	X99391	-	-	-
	Unclassified
	W1_J02	1	-	-	-	99	Bacterium enrichment culture clone DPHB07	GQ377117	-	-	-
	W2_C07	-	3	-	-	91	Uncultured bacterium clone AFBAB_aai01e12	EU771532	-	-	-
	W4_I16	-	-	-	1	95	Uncultured bacterium clone BR16	GQ461624	-	-	-
	W1_N16	1	-	-	-	98	Uncultured bacterium clone ZW-1	GU390314	-	-	-
	W3_K01	-	-	1	-	96	Uncultured bacterium clone A1232	EU283592	-	-	-
	W1_H12	1	-	-	-	99	Uncultured Spirochaetes bacterium clone QEEB1BC06	CU918305	-	-	-
	W3_G07	-	-	1	-	97	Uncultured bacterium clone BS24	EU358699	-	-	-
	W3_A11	-	-	1	-	93	Uncultured bacterium clone t30d60H49	FM956301	-	-	-
	W4_E24	-	-	-	1	86	Uncultured Chlorobium sp. clone 4.31	GQ183439	-	-	-
	W4_A04	-	-	-	1	93	Uncultured bacterium clone SS-36	AY945866	-	-	-
	W1_H20	1	-	-	-	93	Uncultured bacterium clone 055B05_P_DI_P58	CT573819	-	-	-
	W3_K03	-	-	2	-	94	Bacterium W18	DQ238245	-	-	-
	W4_I12	-	-	-	2	94	Bacterium W18	DQ238245	-	-	-
	W4_C24	-	-	-	1	91	Uncultured candidate division OP3 bacterium clone LiM 13F12	FN646447	-	-	-
	W1_J06	1	-	-	-	93	Uncultured bacterium clone IR_aaa04c04	EU474642	-	-	-
	W4_I06s	-	-	-	1	96	Uncultured bacterium clone SHA-43	AJ306766	-	-	-
	Total	87	84	77	73				72	146	91
	- 6 -
