# Supplementary material for: Functionally Stable and Phylogenetically Diverse Microbial Enrichments from Microbial Fuel Cells during Wastewater Treatment
Source: PLoS One. 2012 Feb 7;7(2):e30495. doi: 10.1371/journal.pone.0030495 (PMC3274515; doi:10.1371/journal.pone.0030495)
Supplement: Table S2 — All phylotypes obtained from the primary clarifier effluents. (XLS) [file pone.0030495.s005.xls]

## Sheet: Table S2
	TableS2. All phylotypes obtained from the primary clarifier effluents.
	Phylum-Class Phylotype	PC1	PC2	PC4	% match	Best matched sequence	Accession No.	W1	W2	W3	W4
	Proteobacteria - Deltaproteobacteria
	PC2_C13	-	1	-	95	Desulfobulbus sp. DSM 2033	EF442993	-	-	-	-
	Proteobacteria - Betaproteobacteria
	PC4_K16	6	2	2	100	Acidovorax sp. PPs-5	FJ605421	3	2	-	-
	PC1_K23	1	-	-	97	Comamonadaceae bacterium CNRF14	GU300568	-	-	-	-
	PC4_E02	-	-	3	99	Comamonas sp. R-25060	AM084020	-	-	-	-
	PC1_C01	1	-	-	98	Comamonas denitrificans strain 110	AF233876	-	-	-	-
	PC2_J21	-	1	-	98	Acidovorax caeni	AM084011	-	-	-	-
	PC1_K05	1	-	-	98	Acidovorax caeni	AM084008	-	-	-	-
	PC1_I01	1	-	-	99	Acidovorax sp. R-25052	AM084039	-	-	-	-
	PC2_C23	-	1	-	97	Comamonas sp. PG6-1	AB277849	-	-	-	-
	PC4_O24	1	1	1	99	Neisseria canis isolate VA25810gw_03	AY426973	-	-	-	-
	PC1_O21	1	-	-	99	Neisseria sp. GRW59	FJ502347	-	-	-	-
	PC2_C09	-	3	-	99	beta proteobacterium OcN1	AF331976	-	-	-	-
	PC1_M07	1	-	-	98	Dechloromonas sp. JDS6	AY084087	1	-	-	-
	PC2_A09	-	1	-	97	Dechloromonas sp. EMB 269	DQ413167	1	-	-	1
	PC2_L23	-	1	-	93	Chitiniphilus shinanonensis	AB453176	-	-	-	-
	PC4_I08	-	-	1	98	Zoogloea sp. EMB 357	DQ413172	-	-	-	-
	PC4_C14	-	-	1	92	Vogesella sp. SK-2	AM689950	-	-	-	-
	PC1_K09	1	-	-	96	Formivibrio citricus	Y17602	-	-	-	-
	PC2_O21	-	1	-	99	Zoogloea oryzae	AB201044	-	-	-	-
	PC1_E07	1	-	-	98	Azonexus fungiphilus	AJ630292	-	-	-	-
	Proteobacteria - Gammaproteobacteria
	PC2_F23	-	4	2	100	Acinetobacter johnsonii strain CONC8	EU275352	-	-	-	-
	PC4_C04	-	-	1	100	Acinetobacter sp. DNPA10	FJ404811	-	-	-	-
	PC2_H19	-	3	1	100	Acinetobacter sp. DN4	AM269521	-	-	-	-
	PC2_D11	-	1	-	96	Acinetobacter sp. phenon 4	AJ293690	-	-	-	-
	PC2_H01	-	1	-	97	Acinetobacter sp. AOLR03	GQ916505	-	-	-	-
	PC4_O08	1	2	1	100	Acinetobacter sp. Ya Gi	FJ645597	-	-	-	-
	PC1_E09	4	-	1	98	Acinetobacter sp. BA17	FJ263927	-	-	-	-
	PC1_E13	1	-	-	95	Moraxella sp. Everest-gws-54	EU584522	-	-	-	-
	PC2_I01	1	2	-	98	Moraxella nonliquefaciens	AF005180	-	-	-	-
	PC4_K18	-	-	1	99	Enhydrobacter sp. NMC13	GU321352	-	-	-	-
	PC4_O02	-	-	3	100	Aeromonas veronii strain YA090911	GU735964	1	-	-	-
	PC4_G02	-	3	2	100	Aeromonas sp. GIST-WP3s2	EF428989	-	-	-	-
	PC2_N17	-	1	-	99	Aeromonas veronii strain CYJ209	FJ940850	-	-	-	-
	PC2_B13	-	1	-	96	Aeromonas veronii strain DSR3	EU434642	-	-	-	-
	PC4_A06	-	-	2	95	Aeromonas hydrophila strain ANSE1	GU296671	-	-	-	-
	PC1_M03	1	-	-	100	Escherichia coli strain AB1157	AY831405	-	-	-	-
	PC4_M06	-	-	1	97	Escherichia sp. II_B13	HM028651	-	-	-	-
	PC1_I21	1	-	-	98	Aeromonas punctata strain tu1	FJ544390	-	-	-	-
	PC1_C03	1	-	-	99	Enterobacter sp. pp9c	GQ360072	-	-	-	-
	PC2_H09	-	1	-	99	Rheinheimera sp. T3	FJ765357	-	-	-	-
	PC1_G23	2	-	-	98	Actinobacillus indolicus	U65584	-	-	-	-
	PC1_O05	1	-	-	99	Haemophilus parasuis strain HS82	FJ667948	-	-	-	-
	PC1_O07	2	1	-	99	Actinobacillus indolicus isolate WB52/06-1	EF396307	-	-	-	-
	PC1_I03	1	-	-	96	Haemophilus sp. Smarlab 3302188	AY538693	-	-	-	-
	PC2_J23	-	1	-	98	Pseudomonas pseudoalcaligenes strain 23	EU780001	-	-	-	-
	PC4_M20	-	-	1	98	Thiothrix sp. NKBI-C gene	AB166733	-	-	-	-
	PC1_K11	1	-	-	97	Aquaspirillum sp. 411	AY904024	-	-	-	-
	Proteobacteria - Epsilonproteobacteria
	PC2_N09	13	63	52	100	Arcobacter cryaerophilus	U34387	9	10	-	-
	PC2_E13	-	1	-	100	Arcobacter butzleri strain ED-1	FJ968634	-	-	-	-
	PC2_E17	-	3	-	97	Arcobacter sp. D2043	FJ161215	-	1	-	-
	PC2_D21	-	1	-	97	Arcobacter sp. MA5 gene	AB542077	-	1	-	-
	PC2_B17	1	1	-	97	Arcobacter sp. D2043	FJ161215	-	-	-	-
	PC2_F21	-	1	-	98	Arcobacter cryaerophilus	U34387	-	-	-	-
	PC2_J01	-	1	-	98	Dehalospirillum multivorans	X82931	-	-	-	-
	PC2_G13	-	1	-	89	Sulfurospirillum sp. NO3A	AY135396	-	-	-	-
	PC4_G06	-	-	2	95	Arcobacter sp. R-28314	AM084114	-	-	-	-
	PC2_J17	-	1	-	94	Arcobacter cryaerophilus	U34387	-	-	-	-
	Bacteroidetes
	PC2_J13	-	1	-	99	Bacteroides sp. 253c	AY082449	-	-	-	-
	PC2_I03	-	2	-	98	Bacteroides uniformis	AB247146	-	-	-	-
	PC1_E21	4	2	-	99	Bacteroides vulgatus ATCC 8482	CP000139	-	-	-	-
	PC4_C18	-	-	1	98	Bacteroides sp. Smarlab 3302996	AY643081	-	-	-	-
	PC2_D13	-	1	-	99	Bacteroides thetaiotaomicron VPI-5482	AE015928	-	-	-	-
	PC2_L21	-	1	-	96	Parabacteroides distasonis strain JCM5825	EU136681	-	-	-	-
	PC2_O09	-	1	-	100	Parabacteroides merdae	EU722738	-	-	-	-
	PC2_N01	-	1	-	96	Porphyromonadaceae bacterium NML 060648	EF184292	-	-	-	-
	PC1_A13	2	1	-	97	Prevotellaceae bacterium WR041	AB298732	-	-	-	-
	PC2_G19	-	1	-	99	Bacteroides fragilis	AB542764	-	-	-	-
	PC4_K02	3	9	3	100	Cloacibacterium normanense strain tu29	FJ544401	-	1	-	-
	PC1_E19	2	2	-	99	Flavobacteriaceae bacterium R2A-16	EU581834	-	-	-	-
	PC2_P17	-	1	-	92	Lutibacter sp. IMCC 1507	GU166749	-	-	-	-
	PC2_M05	-	1	-	98	Flavobacterium sasangense strain YC6274	EU423319	-	-	-	-
	PC4_M08	-	-	2	99	Uncultured Anaerophaga sp. clone MDAF17	EU214543	1	1	-	1
	Firmicutes
	PC1_K01	2	1	-	99	Anaerovibrio glycerini DSM 5192(T)	AJ010960	-	-	-	-
	PC1_C19	1	-	-	99	Selenomonas lacticifex strain DSM20757	AF373024	-	-	-	-
	PC1_G01	1	-	-	95	Acidaminococcus fermentans DSM 20731	CP001859	-	-	-	-
	PC1_G07	1	-	-	94	P.faecium (ACM3680)	X72867	-	-	-	-
	PC4_G12	-	-	1	97	Veillonella sp. S101	FJ374768	-	-	-	-
	PC4_C08	-	-	1	88	Anaerovibrio burkinabensis DSM 6283(T)	AJ010961	-	1	-	-
	PC4_G16	-	-	1	97	Mitsuokella multacida strain C20-1	GU227153	-	-	-	-
	PC4_K24	1	-	1	100	Acetoanaerobium noterae strain ATCC 35199	GU562448	-	-	-	-
	PC1_K03	1	-	-	97	Fusibacter sp. SA1	AF491333	3	3	1	-
	PC1_M19	1	-	-	95	Oscillospiraceae bacterium NML 061048	EU149939	-	-	-	-
	PC2_G01	-	1	-	100	Clostridium orbiscindens strain KCTC5919	GU723311	-	-	-	-
	PC1_K07	1	-	-	94	Clostridium orbiscindens strain AIP028.07	EU541437	-	-	-	-
	PC1_C21	1	-	-	98	Clostridiaceae bacterium DJF_LS40	EU728744	-	-	-	-
	PC1_E15	1	-	-	92	Acetanaerobacterium elongatum strain Z7	AY487928	-	-	-	-
	PC2_A03	-	1	-	97	Clostridium sp. HFTH-1 gene	AB439724	-	-	-	-
	PC2_I07	-	1	-	99	Eubacterium eligens ATCC 27750	CP001104	-	-	-	-
	PC2_I21	-	1	-	97	Clostridium aminobutyricum	X76161	-	-	-	-
	PC2_I15	-	1	-	99	Ruminococcus bromii L2-63	FP929051	-	-	-	-
	PC1_M23	2	1	-	99	Streptococcus minor strain 29-74MPalpha	EU075082	-	-	-	-
	PC1_A01	2	-	-	99	Streptococcus bovis NCDO2127	AF429766	-	1	-	-
	PC2_B19	-	1	-	92	Streptococcus sp. oral clone ASCF03	AY953254	-	-	-	-
	Fusobacteria
	PC2_F01	-	1	-	94	Leptotrichia sp. oral taxon 212 clone WWP_SS4_P01	GU408396	-	-	-	-
	PC4_M18	-	-	1	94	Leptotrichia sp. oral taxon 212 clone WWP_SS4_P01	GU408396	-	-	-	-
	PC4_A08	-	-	2	93	Leptotrichia wadei strain F0279	FJ717336	-	-	-	-
	PC2_A17	-	3	-	93	Fusobacterium sp. CSL-7530	EU597748	-	-	-	-
	PC2_B11	-	4	-	92	Fusobacterium ulcerans strain KCTC5932	GU723324	-	-	-	-
	Total	72	146	91				87	84	77	73
